# Supplementary material for: Metabolomics Analysis Reveals the Potential Advantage of Artificial Diet-Fed Bombyx Batryticatus in Disease Treatment
Source: Metabolites. 2026 Jan 7;16(1):51. doi: 10.3390/metabo16010051 (PMC12843958; doi:10.3390/metabo16010051)
Supplement: Supplementary file 1 [file metabolites-16-00051-s001.zip › Supplementary tables.xlsx]

## Sheet: Table S1
Table S1. PC1 and PC2 scores for each sample
Sample	PC1	PC2
MF1-1	-23.7342	1.09394
MF1-2	-16.4126	7.31913
MF1-3	-19.7829	4.69308
MF2-1	7.90132	6.12789
MF2-2	9.30613	7.892
MF2-3	9.60952	10.2224
AF1-1	-15.9663	-30.7511
AF1-2	-15.5979	-30.0134
AF1-3	-0.635791	-21.7369
AF2-1	9.70468	-8.28413
AF2-2	13.1946	-5.8719
AF2-3	9.59328	-7.22521
AMF1-1	-23.9846	10.5339
AMF1-2	-32.209	13.0987
AMF1-3	-25.7215	16.0241
AMF2-1	13.4936	4.59691
AMF2-2	13.8222	4.56853
AMF2-3	14.6458	4.18943

## Sheet: Table S2
Table S2. Fold change during petrifaction. * indicate isomer.
Compounds	Formula	Class I	AF2_vs_AF1	MF2_vs_MF1	AMF2_vs_AMF1
L-Proline	C5H9NO2	Amino acids and derivatives	5.28872	6.71116	5.94801
Cycloleucine	C6H11NO2	Amino acids and derivatives	2.96256	3.12181	3.61998						AF
L-Arginine	C6H14N4O2	Amino acids and derivatives	1.57776	2.43289	3.94127
L-Glutamine	C5H10N2O3	Amino acids and derivatives	2.87678	2.92721	3.63622
L-Lysine	C6H14N2O2	Amino acids and derivatives	2.79899	2.83442	3.251
L-Glutamic acid	C5H9NO4	Amino acids and derivatives	19.1229	20.342	20.4008
NG,NG-Dimethyl-L-arginine	C8H18N4O2	Amino acids and derivatives	1.67885	1.11854	2.02071
Beauvericin D	C44H55N3O9	Amino acids and derivatives	5.75772	10.5725	11.9054
Glycyl-tryptophan	C13H15N3O3	Amino acids and derivatives	1.02033	4.09717	2.86778
L-Valyl-L-Phenylalanine	C14H20N2O3	Amino acids and derivatives	4.04925	4.7905	2.0764
Beauvericin	C45H57N3O9	Amino acids and derivatives	4.66712	12.4368	14.1846
L-Histidine	C6H9N3O2	Amino acids and derivatives	-1.78598	-1.89421	-1.89257
L-Phenylalanine	C9H11NO2	Amino acids and derivatives	-3.89578	-3.81816	-3.78943
γ-Glutamylphenylalanine	C14H18N2O5	Amino acids and derivatives	-4.83747	-4.13953	-5.16094
L-Carnitine	C7H15NO3	Alkaloids	2.20856	2.43506	2.91546
6-Hydroxynicotinic acid	C6H5NO3	Alkaloids	16.706	18.001	16.9768
Citric Acid	C6H8O7	Organic acids	1.53889	1.89035	4.13638
Isocitric Acid	C6H8O7	Organic acids	1.51998	1.5787	2.00113
2-Isopropylmalic Acid*	C7H12O5	Organic acids	-2.45239	-2.47896	-3.80216
3-Isopropylmalic Acid*	C7H12O5	Organic acids	-2.38562	-2.43142	-3.6768
2-Propylmalic Acid*	C7H12O5	Organic acids	-2.38562	-2.43142	-3.6768
2-Hydroxyisocaproic acid	C6H12O3	Organic acids	-4.75808	-1.41596	-4.50562
Choline Alfoscerate	C8H20NO6P	Lipids	2.48934	4.0787	4.29293
LysoPC 17:2	C25H48NO7P	Lipids	1.90977	2.96449	1.55993
1-(9Z-Octadecenoyl)-2-(9-oxo-nonanoyl)-sn-glycero-3-phosphocholine	C35H66NO9P	Lipids	1.95172	17.5298	17.0719
LysoPE 18:3	C23H42NO7P	Lipids	-1.87766	-2.54317	-3.65799
LysoPE 18:3(2n isomer)	C23H42NO7P	Lipids	-1.83407	-2.17588	-3.06049
LysoPC 16:0(2n isomer)	C24H50NO7P	Lipids	-2.54121	-4.24659	-4.20517
LysoPC 17:0(2n isomer)	C25H52NO7P	Lipids	-1.32464	-1.83279	-1.59239
LysoPC 18:0(2n isomer)	C26H54NO7P	Lipids	-2.35843	-5.45677	-6.13331
1-O-p-Coumaroyl-β-D-glucose	C15H18O8	Phenolic acids	-5.85087	-8.98726	-19.3246
Salicylic acid	C7H6O3	Phenolic acids	-3.22145	-4.16357	-5.47627
1-O-Caffeoyl-β-D-glucose*	C15H18O9	Phenolic acids	-16.2944	-17.1986	-9.47621
6-O-Caffeoyl-D-glucose*	C15H18O9	Phenolic acids	-17.0134	-7.34542	-11.7256
Xanthine	C5H4N4O2	Nucleotides and derivatives	-1.7452	-2.91133	-2.67004
9-(Arabinosyl)hypoxanthine	C10H12N4O5	Nucleotides and derivatives	-4.99899	-3.05212	-3.9163
Apigenin; 4',5,7-Trihydroxyflavone	C15H10O5	Flavonoids	-2.65207	-9.49071	-12.2817
Aromadendrin (Dihydrokaempferol)	C15H12O6	Flavonoids	-10.4097	-4.10656	-5.93456
Kaempferol-3-O-glucoside (Astragalin)*	C21H20O11	Flavonoids	-1.1246	-1.22019	-3.66036
Pinoresinol-4-O-glucoside	C26H32O11	Lignans and Coumarins	-5.7257	-4.24735	-10.161
Lariciresinol-4'-O-glucoside	C26H34O11	Lignans and Coumarins	-11.8735	-12.485	-15.259
Esculin (6,7-DihydroxyCoumarin-6-glucoside)*	C15H16O9	Lignans and Coumarins	-15.0106	-18.1386	-18.4693
Esculetin-7-O-glucoside*	C15H16O9	Lignans and Coumarins	-15.2273	-7.9384	-18.6553
D-Sorbitol*	C6H14O6	Others	2.37876	3.28275	2.15755
D-Mannitol*	C6H14O6	Others	2.46874	3.3002	2.20495
Dulcitol*	C6H14O6	Others	2.50249	3.35729	2.18864
4-Pyridoxic acid	C8H9NO4	Others	5.08738	5.78769	5.71843
Lactobiose*	C12H22O11	Others	-1.72453	-1.52943	-2.59922
D-Trehalose*	C12H22O11	Others	-1.80274	-2.07066	-2.70309
D-Maltose*	C12H22O11	Others	-1.352	-1.53038	-2.48403
Melibiose*	C12H22O11	Others	-2.10298	-1.84498	-3.47376
Galactinol*	C12H22O11	Others	-1.5178	-3.99154	-4.24402
D-Sucrose*	C12H22O11	Others	-1.66545	-3.76088	-3.79983
Moracin M	C14H10O4	Others	-2.31345	-12.8638	-4.37169

## Sheet: Table S3
Table S3-1.Two contrary substances.
Formula	Compounds	Level	Class I	AF2_vs_AF1	MF2_vs_MF1	AMF2_vs_AMF1
C23H40NO7P	LysoPE 18:4	3	Lipids	up	down	down
C7H6O5	Gallic acid	1	Phenolic acids	down	up	up
Table S3-2. Level 1 statistics.
Formula	Compounds	Level	Class I	AF2_vs_AF1	MF2_vs_MF1	AMF2_vs_AMF1
C4H6O4	Methylmalonic acid*	1	Organic acids	FALSE	down	down
C4H6O4	Succinic acid*	1	Organic acids	FALSE	down	down
C5H10O6	D-Xylonic acid	1	Others	FALSE	down	down
C6H15O9P	Sorbitol-6-phosphate	1	Others	FALSE	down	down
C14H20O8	5-(2-Hydroxyethyl)-2-O-glucosylphenol	1	Phenolic acids	FALSE	down	down
C17H22O10	4-O-Glucosyl-sinapate	1	Phenolic acids	FALSE	down	down
C14H17N5O8	Succinyladenosine	1	Nucleotides and derivatives	FALSE	down	down
C21H20O11	Kaempferol-3-O-galactoside (Trifolin)*	1	Flavonoids	FALSE	down	down
C23H48NO7P	LysoPC 15:0(2n isomer)	1	Lipids	FALSE	down	down
C24H48NO7P	LysoPC 16:1	1	Lipids	FALSE	down	down
C26H46NO7P	LysoPC 18:4	1	Lipids	FALSE	down	down
C27H50NO7P	LysoPC 19:3	1	Lipids	FALSE	down	down
C28H48NO7P	LysoPC 20:5	1	Lipids	FALSE	down	down
C28H36O13	Syringaresinol-4'-O-glucoside	1	Lignans and Coumarins	FALSE	down	down
C8H8O5	3-O-Methylgallic acid	1	Phenolic acids	FALSE	up	up
C7H6O2	4-Hydroxybenzaldehyde	1	Phenolic acids	down	FALSE	FALSE
C21H20O10	Galangin-7-O-glucoside	1	Flavonoids	down	FALSE	FALSE
C13H10N2O	1-Acetyl-β-carboline	1	Alkaloids	down	FALSE	FALSE
C11H20O4	Undecanedioic acid	1	Lipids	down	FALSE	FALSE
C18H30O4	13(s)-hydroperoxy-(9z,11e,15z)-octadecatrienoic acid	1	Lipids	down	FALSE	FALSE
C8H16NO9P	N-Acetyl-D-glucosamine-1-phosphate	1	Others	down	FALSE	FALSE
C15H10O6	Kaempferol (3,5,7,4'-Tetrahydroxyflavone)	1	Flavonoids	down	FALSE	FALSE
C15H10O7	Quercetin	1	Flavonoids	down	FALSE	FALSE
C15H10O7	Morin	1	Flavonoids	down	FALSE	FALSE
C14H20N6O5S	S-(5'-Adenosy)-L-homocysteine	1	Amino acids and derivatives	up	FALSE	FALSE
C10H13N5O3	5'-Deoxyadenosine	1	Nucleotides and derivatives	up	FALSE	FALSE
C6H5N5O2	Isoxanthopterin	1	Nucleotides and derivatives	up	FALSE	FALSE

## Sheet: Table S4
Table S4. Between-group differences in metabolites.
Formula	Compounds	Class I	Level	AMF1_vs_AF1	MF1_vs_AF1	AMF1_vs_MF1	AF2_vs_AF1	AMF2_vs_AF2	MF2_vs_AF2	MF2_vs_AMF2
C5H11NO2	N-Methyl-4-aminobutyric acid	Organic acids	3	0.2305	0.00574401	40.1288	0.644569	0.0757248	3.48986e-05	0.000460861
C7H8O5	3-Dehydroshikimic acid	Organic acids	3	19.7533	2.00073	9.87304	2.96529	4.92809	149.09	30.2532
C10H12O4	3,4-Dimethoxyphenyl acetic acid	Phenolic acids	3	0.3019	0.000121487	2485.04	2.84271	0.14332	0.0460444	0.321269
C25H46NO7P	LysoPE 20:3(2n isomer)	Lipids	2	7.33872	17.1172	0.428734	0.253396	2.2034	6.75482	3.06564
C25H46NO7P	LysoPE 20:3	Lipids	3	7.19424	16.8705	0.424399	0.252994	2.29671	6.59119	2.86985
C9H14N3O7P	2'-Deoxycytidine-5'-monophosphate	Nucleotides and derivatives	3	0.00017672	0.102926	0.00171696	0.55458	0.238797	0.000318656	0.00133442
C24H28N2O6	N,N'-Diferuloylputrescine	Alkaloids	1	0.00514411	0.000382267	13.4568	1.09269	0.0019072	5.20281e-07	0.000272799
C11H20N2O8	L-Glutamine-O-glycoside	Amino acids and derivatives	3	0.0909899	5.45576e-06	16677.8	1.50597	0.0598559	0.0135836	0.226938
C11H14N2O3	Glycylphenylalanine	Amino acids and derivatives	3	6.38662	2.58363	2.47195	3.04252	3.03581	6.24307	2.05647
C6H13NO2S	L-Homomethionine	Amino acids and derivatives	3	2.49315	27.379	0.0910609	2.10997	0.000119686	10.7503	89820.4
C11H14N2O3	L-Glycyl-L-phenylalanine	Amino acids and derivatives	3	5.12704	2.34243	2.18877	3.08626	3.20119	6.56108	2.04958
